# Supplementary material for: The downed and dead wood inventory of forests in the United States
Source: Sci Data. 2019 Jan 8;6:180303. doi: 10.1038/sdata.2018.303 (PMC6326115; doi:10.1038/sdata.2018.303)
Supplement: Supplementary file 1 [file sdata2018303-isa1.zip]

Archive with 3 entries (3 files):
- i_Investigation.txt
- s_Woodall397a_study.txt
- a_Woodall397a_assay.txt
