# Supplementary material for: The downed and dead wood inventory of forests in the United States
Source: Sci Data. 2019 Jan 8;6:180303. doi: 10.1038/sdata.2018.303 (PMC6326115; doi:10.1038/sdata.2018.303)
Supplement: Supplementary file 1 [file sdata2018303-isa1.zip › i_Investigation.txt]

# Investigation File generated for Scientific Data with Investigation File Authoring Tool version 0.1.0 on 07/12/2018 - This metadata file is CC0
ONTOLOGY SOURCE REFERENCE
Term Source Name	GAZ	EFO	ERO	IDO	ENVO	OBI
Term Source File	http://data.bioontology.org/ontologies/GAZ	http://data.bioontology.org/ontologies/EFO	http://data.bioontology.org/ontologies/ERO	http://data.bioontology.org/ontologies/IDO	http://data.bioontology.org/ontologies/ENVO	http://data.bioontology.org/ontologies/OBI
Term Source Version	$Revision: 1.512 $	2.102	2013-08-02	2017-11-03		2014-08-18
Term Source Description	Gazetteer	Experimental Factor Ontology	Eagle-I Research Resource Ontology	Infectious Disease Ontology	Environment Ontology	Ontology for Biomedical Investigations
INVESTIGATION
Investigation Identifier
Investigation Title
Investigation Description
Investigation Submission Date
Investigation Public Release Date
INVESTIGATION PUBLICATIONS
Investigation PubMed ID
Investigation Publication DOI
Investigation Publication Author List
Investigation Publication Title
Investigation Publication Status
Investigation Publication Status Term Accession Number
Investigation Publication Status Term Source REF
INVESTIGATION CONTACTS
Investigation Person Last Name
Investigation Person Mid Initials
Investigation Person First Name
Investigation Person Address
Investigation Person Phone
Investigation Person Fax
Investigation Person Email
Investigation Person Affiliation
Investigation Person Roles
Investigation Person Roles Term Accession Number
Investigation Person Roles Term Source REF
STUDY
Study Identifier	10.1038/sdata.2018.303
Study Title	The downed and dead wood inventory of forests in the United States
Study Submission Date	30/08/2018
Study Public Release Date	08/01/2019
Study Description	http://www.nature.com/articles/sdata2018303#abstract
Study File Name	s_Woodall397a_study.txt
Comment[Subject Keywords]	//;//;//;//
Comment[Manuscript Licence]	CC BY-4.0
Comment[Experimental Metadata Licence]	CC0
Comment[Supplementary Information File Name]	
Comment[Supplementary Information File Type]	x-zip-compressed
Comment[Supplementary Information File URL]	http://www.nature.com/articles/sdata2018303#supplementary-information
Comment[Data Repository]	Dryad Digital Repository
Comment[Data Record Accession]	doi:10.5061/dryad.9sv4765
Comment[Data Record URI]	https://doi.org/10.5061/dryad.9sv4765
STUDY DESIGN DESCRIPTORS
Study Design Type	observational design	data integration objective
Study Design Type Term Accession Number	http://www.ebi.ac.uk/efo/EFO_0000629	ERO:0100092
Study Design Type Term Source REF	EFO	ERO
STUDY PUBLICATIONS
Study PubMed ID
Study Publication DOI
Study Publication Author List
Study Publication Title
Study Publication Status
Study Publication Status Term Accession Number
Study Publication Status Term Source REF
STUDY FACTORS
Study Factor Name	date
Study Factor Type	temporal_interval
Study Factor Type Term Accession Number	http://www.ifomis.org/bfo/1.1/span#TemporalInterval
Study Factor Type Term Source REF	IDO
STUDY ASSAYS
Study Assay Measurement Type	wood
Study Assay Measurement Type Term Accession Number	ENVO:00002040
Study Assay Measurement Type Term Source REF	ENVO
Study Assay Technology Type	digital curation
Study Assay Technology Type Term Accession Number	OBI:0302914
Study Assay Technology Type Term Source REF	OBI
Study Assay Technology Platform	""
Study Assay File Name	a_Woodall397a_assay.txt
STUDY PROTOCOLS
Study Protocol Name	Plot measurement protocols	Plot and population estimation procedures
Study Protocol Type	protocol	data transformation
Study Protocol Type Term Accession Number	OBI:0000272	OBI:0200000
Study Protocol Type Term Source REF	ERO	ERO
Study Protocol Description		
Study Protocol URI	""	""
Study Protocol Version		
Study Protocol Parameters Name	""	""
Study Protocol Parameters Name Term Accession Number	""	""
Study Protocol Parameters Name Term Source REF	""	""
Study Protocol Components Name	""	""
Study Protocol Components Type	""	""
Study Protocol Components Type Term Accession Number	""	""
Study Protocol Components Type Term Source REF	""	""
STUDY CONTACTS
Study Person Last Name	Woodall	Monleon	Fraver	Russell	Hatfield	Campbell	Domke
Study Person First Name	Christopher W.	Vicente J.	Shawn	Matthew B.	Mark H.	John L.	Grant M.
Study Person Mid Initials							
Study Person Email	cwoodall@fs.fed.us	""	""	""	""	""	""
Study Person Phone							
Study Person Fax							
Study Person Address							
Study Person Affiliation	USDA Forest Service, Northern Research Station, Durham, NH, 03824, USA	USDA Forest Service, Pacific Northwest Research Station, Corvallis, OR, 97331, USA	University of Maine, Orono, ME, 04469, USA	University of Minnesota, St Paul, MN, 55108, USA	USDA Forest Service, Northern Research Station, Durham, NH, 03824, USA	USDA Forest Service, Northern Research Station, Durham, NH, 03824, USA	USDA Forest Service, Northern Research Station, St. Paul, MN, 55108, USA
Study Person Roles							
Study Person Roles Term Accession Number							
Study Person Roles Term Source REF							
Comment[Study Person ORCID]	0000-0001-8076-6214						0000-0003-0485-0355
Comment[Funder]							
Comment[FundRef ID]							
Comment[Funder Term Source REF]							
Comment[Grant Identifier]							
