# Supplementary material for: The downed and dead wood inventory of forests in the United States
Source: Sci Data. 2019 Jan 8;6:180303. doi: 10.1038/sdata.2018.303 (PMC6326115; doi:10.1038/sdata.2018.303)
Supplement: Supplementary file 1 [file sdata2018303-isa1.zip › s_Woodall397a_study.txt]

Source Name	Comment[source URL]	Characteristics[geographical location]	Term Source REF	Term Accession Number	Characteristics[environment type]	Term Source REF	Term Accession Number	Protocol REF	Sample Name	Factor Value[date]
The US Department of Agriculture Forest Service - Forest Inventory and Analysis FIA program	https://apps.fs.usda.gov/fia/datamart/CSV/datamart_csv.html	United States of America	GAZ	GAZ:00002459	forest biome	ENVO	ENVO:01000174	Plot measurement protocols	FIA data	2002/2018
