# Supplementary material for: The downed and dead wood inventory of forests in the United States
Source: Sci Data. 2019 Jan 8;6:180303. doi: 10.1038/sdata.2018.303 (PMC6326115; doi:10.1038/sdata.2018.303)
Supplement: Supplementary file 1 [file sdata2018303-isa1.zip › a_Woodall397a_assay.txt]

Sample Name	Protocol REF	Assay Name	Raw Data File	Comment[Data Repository]	Comment[Data Record Accession]	Comment[Data Record URI]
FIA data	Plot and population estimation procedures	forest attributes data from FIA data	COND.zip	Dryad Digital Repository	doi:10.5061/dryad.9sv4765	https://doi.org/10.5061/dryad.9sv4765
FIA data	Plot and population estimation procedures	plot-level estimates of DWM attributes from FIA data	COND_DWM_CALC.zip	Dryad Digital Repository	doi:10.5061/dryad.9sv4765	https://doi.org/10.5061/dryad.9sv4765
FIA data	Plot and population estimation procedures	detailed information for individual pieces of CWD sampling on each plot from FIA data	DWM_COARSE_WOODY_DEBRIS.zip	Dryad Digital Repository	doi:10.5061/dryad.9sv4765	https://doi.org/10.5061/dryad.9sv4765
FIA data	Plot and population estimation procedures	plot-level measurements of duff and litter from FIA data	DWM_DUFF_LITTER_FUEL.zip	Dryad Digital Repository	doi:10.5061/dryad.9sv4765	https://doi.org/10.5061/dryad.9sv4765
FIA data	Plot and population estimation procedures	measurement information for fine woody debris counts on plots from FIA data	DWM_FINE_WOODY_DEBRIS.zip	Dryad Digital Repository	doi:10.5061/dryad.9sv4765	https://doi.org/10.5061/dryad.9sv4765
FIA data	Plot and population estimation procedures	measurement information for residue piles identified on a plot from FIA data	DWM_RESIDUAL_PILE.zip	Dryad Digital Repository	doi:10.5061/dryad.9sv4765	https://doi.org/10.5061/dryad.9sv4765
FIA data	Plot and population estimation procedures	sampling information for transects on each plot from FIA data	DWM_TRANSECT_SEGMENT.zip	Dryad Digital Repository	doi:10.5061/dryad.9sv4765	https://doi.org/10.5061/dryad.9sv4765
FIA data	Plot and population estimation procedures	description of DDW sampling information from FIA data	DWM_VISIT.zip	Dryad Digital Repository	doi:10.5061/dryad.9sv4765	https://doi.org/10.5061/dryad.9sv4765
FIA data	Plot and population estimation procedures	location and site information from FIA data	PLOT.zip	Dryad Digital Repository	doi:10.5061/dryad.9sv4765	https://doi.org/10.5061/dryad.9sv4765
FIA data	Plot and population estimation procedures	estimation constants by forest type group needed for producing plot and population estimates of duff litter FWD and piles of CWD from FIA data	REF_FOREST_TYPE_GROUP.zip	Dryad Digital Repository	doi:10.5061/dryad.9sv4765	https://doi.org/10.5061/dryad.9sv4765
FIA data	Plot and population estimation procedures	estimation constants by tree species type group needed for producing plot and population estimates of CWD from FIA data	REF_SPECIES.zip	Dryad Digital Repository	doi:10.5061/dryad.9sv4765	https://doi.org/10.5061/dryad.9sv4765
